# Supplementary material for: Nanoparticles and Nanocarriers for Managing Plant Viral Diseases
Source: Plants (Basel). 2025 Oct 10;14(20):3118. doi: 10.3390/plants14203118 (PMC12567292; doi:10.3390/plants14203118)
Supplement: Supplementary file 1 [file plants-14-03118-s001.zip]

Archive with 1 entries (1 files):
- plants-3874624-supplementary.csv
