# Supplementary material for: Nanoparticles and Nanocarriers for Managing Plant Viral Diseases
Source: Plants (Basel). 2025 Oct 10;14(20):3118. doi: 10.3390/plants14203118 (PMC12567292; doi:10.3390/plants14203118)
Supplement: Supplementary file 1 [file plants-14-03118-s001.zip › plants-3874624-supplementary.csv]

Priority crops	Period	Production (ton)	area planted (ha)	Value ($1000USD)
Corn	1994	568614761.8	138271210	61957713
Corn	1995	517247589.8	135745210	84753630
Corn	1996	586092049.7	139324474	173957587
Corn	1997	584352971.9	140751937	160281642
Corn	1998	615021304.6	138641816	203718450
Corn	1999	607365318.5	137226774	65353581
Corn	2000	591954995.4	136899401	89136602
Corn	2001	615075179.1	137360971	65652149
Corn	2002	603468469.1	137438964	67877146
Corn	2003	644972534.7	144572821	84396639
Corn	2004	729431220.2	147506727	90323193
Corn	2005	714085696.4	148178528	88430130
Corn	2006	707811410.1	148176981	115459884
Corn	2007	793483507.2	159248591	147477282
Corn	2008	829743653.9	163674058	168426640
Corn	2009	820768088.8	159385921	148467660
Corn	2010	852646155.6	165331764	190306475
Corn	2011	887626396.2	172742577	237729264
Corn	2012	874530297.1	180368423	255228937
Corn	2013	1016585651	187529749	274211862
Corn	2014	1040365472	186480612	249198769
Corn	2015	1053773257	191048007	248250842
Corn	2016	1123549003	194291854	210488007
Corn	2017	1136477459	198243368	240184425
Corn	2018	1112841409	194417282	244337024
Corn	2019	1136920477	195640008	250912376
Corn	2020	1154921582	199561842	264322323
Corn	2021	1204689470	205288277	324159759
Corn	2022	1162118008	203364803	325137399
Corn	2023	1241557811	208234140	313058032
Rice	1994	539532737.2	147370769	134851081
Rice	1995	547558620.9	149583484	145771048
Rice	1996	568848367	150265162	187114869
Rice	1997	577439520.3	151213539	150354141
Rice	1998	579199410.5	151707467	138085984
Rice	1999	611539627.1	156831412	141163372
Rice	2000	598935232.2	153949308	128546712
Rice	2001	600540889	151968081	108422022
Rice	2002	571440129.5	147843728	103556800
Rice	2003	587676855.8	148740185	122527961
Rice	2004	607637880.3	150900336	163203436
Rice	2005	634609121.7	155261150	170192542
Rice	2006	640712239.3	155435744	181681604
Rice	2007	655485224.9	155057841	190495864
Rice	2008	685877374	159561325	227231343
Rice	2009	681354130.7	156900789	217267634
Rice	2010	696368958.4	161047477	246092396
Rice	2011	721936284.1	162059670	326774774
Rice	2012	729253466.6	161030525	343843907
Rice	2013	737149873.6	163469784	334563509
Rice	2014	737705245.8	162724891	324538674
Rice	2015	734077141.3	161158557	317873239
Rice	2016	737424590.1	162337038	330278665
Rice	2017	748898980.7	162802341	309341682
Rice	2018	763880184.9	164235974	319588982
Rice	2019	755487923.8	161019964	299616309
Rice	2020	775114187.4	165134347	310221254
Rice	2021	790822525.3	166935425	340833250
Rice	2022	788933617	167517785	337798056
Rice	2023	799999504.9	168356566	338253106
Wheat	1994	532953322.7	532953322.7	70823022
Wheat	1995	536814531.6	536814531.6	83057160
Wheat	1996	571418932.5	571418932.5	98388646
Wheat	1997	619129780	619129780	90685948
Wheat	1998	593291815	593291815	77921878
Wheat	1999	581471237.7	581471237.7	72449137
Wheat	2000	587648159.9	587648159.9	70254654
Wheat	2001	588243586.3	588243586.3	69361963
Wheat	2002	592045285.7	592045285.7	70669006
Wheat	2003	549974473.2	549974473.2	77239123
Wheat	2004	634666009.9	634666009.9	98205461
Wheat	2005	627020836.3	627020836.3	93470919
Wheat	2006	614381644.7	614381644.7	100881920
Wheat	2007	606594342.4	606594342.4	133141852
Wheat	2008	680294966.8	680294966.8	171086048
Wheat	2009	683638638.7	683638638.7	145159777
Wheat	2010	640802626.6	640802626.6	152774699
Wheat	2011	696897832.6	696897832.6	192439961
Wheat	2012	673731424.1	673731424.1	190736939
Wheat	2013	710170906.9	710170906.9	198222631
Wheat	2014	728759658.8	728759658.8	193398994
Wheat	2015	741847015.2	741847015.2	178500192
Wheat	2016	748439274.4	748439274.4	170879586
Wheat	2017	772591036.8	772591036.8	173295137
Wheat	2018	732646116.5	732646116.5	170606976
Wheat	2019	763271238.7	763271238.7	184894899
Wheat	2020	760144478.9	760144478.9	180774515
Wheat	2021	774642499.7	774642499.7	217142516
Wheat	2022	811384426.4	811384426.4	252181131
Wheat	2023	798975306.4	798975306.4	224891318
Potatoes	1994	270198497.3	18188523	41966095
Potatoes	1995	285329539.5	18617808	56325121
Potatoes	1996	310492904	18812570	42769078
Potatoes	1997	301078088.9	18798686	40085148
Potatoes	1998	297833665.6	18768037	44380046
Potatoes	1999	296109752.1	19590963	42799450
Potatoes	2000	322817990.9	19897848	38461386
Potatoes	2001	305546155	19440778	37088883
Potatoes	2002	309865038.9	18820263	38712013
Potatoes	2003	307664030	18705701	44468276
Potatoes	2004	328218313.6	18743968	47771708
Potatoes	2005	317739871	18756473	51650648
Potatoes	2006	307665613.5	17804218	61469980
Potatoes	2007	313306462	18012300	70064538
Potatoes	2008	327311702	18168824	78955444
Potatoes	2009	330884154.5	18585195	78303707
Potatoes	2010	328775588.8	18179292	91121280
Potatoes	2011	369067748.3	18706222	118840796
Potatoes	2012	362218226.6	18703422	95087980
Potatoes	2013	366327121.9	18516362	113548000
Potatoes	2014	369470819.4	18034126	105974250
Potatoes	2015	365656470.2	18038687	92258047
Potatoes	2016	354236120.8	17389992	88286017
Potatoes	2017	369278999.6	17423554	94575108
Potatoes	2018	364742705.4	17162825	92584448
Potatoes	2019	365804927.3	16338682	99466472
Potatoes	2020	368837532.7	16754745	97213677
Potatoes	2021	373645571.9	16838602	89890526
Potatoes	2022	373399784.6	16656505	113637735
Potatoes	2023	383082607.4	16799108	123057569
Sugarbeet	1994	254453795.8	7876625	12273621
Sugarbeet	1995	264504903.1	7764367	13628485
Sugarbeet	1996	264461343.4	7482726	13109214
Sugarbeet	1997	267973956	7075874	12089473
Sugarbeet	1998	263032522	6850955	11345610
Sugarbeet	1999	260565420.2	6590811	10077287
Sugarbeet	2000	250076145.8	6000354	9169345
Sugarbeet	2001	230254845.3	6014965	8555263
Sugarbeet	2002	259549098.6	6027687	9998361
Sugarbeet	2003	232643613.6	5658886	10576094
Sugarbeet	2004	251526203.9	5467540	12391631
Sugarbeet	2005	253676279.5	5402248	13076787
Sugarbeet	2006	253961161.2	5433990	11644016
Sugarbeet	2007	246902403.8	5157704	11126190
Sugarbeet	2008	221098438.5	4261680	10988777
Sugarbeet	2009	227971370.7	4245016	10866002
Sugarbeet	2010	228367161.1	4693567	12151831
Sugarbeet	2011	278756560	5074334	16325961
Sugarbeet	2012	269558344.4	4900580	15401148
Sugarbeet	2013	247624316.5	4344286	13613516
Sugarbeet	2014	270249850.5	4469090	13886382
Sugarbeet	2015	240319764.7	4208371	11314470
Sugarbeet	2016	278811857.6	4587746	11774698
Sugarbeet	2017	313971150.4	4984014	12495659
Sugarbeet	2018	273423199.8	4788192	10585707
Sugarbeet	2019	280724640.8	4650037	10160658
Sugarbeet	2020	250420967.5	4335966	10241072
Sugarbeet	2021	269000527.4	4427127	11558494
Sugarbeet	2022	260004206.4	4298648	14397958
Sugarbeet	2023	281194638.8	4520200	14981299
Soybean	1994	136356260.9	62476532	28686748
Soybean	1995	126923581.8	62488236	29872216
Soybean	1996	130193238	61078869	144493121
Soybean	1997	144326264.3	66925225	137352977
Soybean	1998	160128821.5	70972099	126837036
Soybean	1999	157815478.8	72059556	28605006
Soybean	2000	161308383.2	74307776	29720363
Soybean	2001	177020742.8	76763012	30311478
Soybean	2002	180950733.1	78930501	35094706
Soybean	2003	190573528	83600947	45474628
Soybean	2004	205548134.4	91629138	49075228
Soybean	2005	214542760.5	92573297	47260831
Soybean	2006	221558922.5	95334564	51399578
Soybean	2007	219793074.8	90188422	67852115
Soybean	2008	231223484.8	96427113	84505463
Soybean	2009	223380801.8	99385139	80469181
Soybean	2010	265088428.8	102858828	102066643
Soybean	2011	261604942.8	103866590	114336687
Soybean	2012	241351400.6	105474837	120698973
Soybean	2013	277658288.4	111104577	124864807
Soybean	2014	306260567.1	117732497	124232008
Soybean	2015	323266190	120901834	110714808
Soybean	2016	335905761.7	122048068	116747757
Soybean	2017	359515842.9	125905263	127807245
Soybean	2018	345203256.4	124756334	111519712
Soybean	2019	336194001.5	121826112	101759186
Soybean	2020	355871646.6	127624186	120915223
Soybean	2021	372706079.6	130646334	172184047
Soybean	2022	353696966.4	134203467	176691287
Soybean	2023	371173609.3	136903849	195348277
Tomatoes	1994	82482695	3115546	23052060
Tomatoes	1995	86535897.04	3243810	22737632
Tomatoes	1996	92744484.07	3400819	31153646
Tomatoes	1997	89334688.22	3405922	25211592
Tomatoes	1998	95182895.65	3657041	32664722
Tomatoes	1999	109098495.9	3978608	31686147
Tomatoes	2000	109448564.7	3852936	33162787
Tomatoes	2001	106938294.6	3821269	29472150
Tomatoes	2002	116022494.8	3947603	32676248
Tomatoes	2003	118528391.4	4015337	38367230
Tomatoes	2004	127349235.8	4172242	52934875
Tomatoes	2005	128753209.7	4194975	53652609
Tomatoes	2006	130885213.4	4180470	59997437
Tomatoes	2007	137613014.4	4250653	69271557
Tomatoes	2008	142173090	4254423	78403416
Tomatoes	2009	155888604.9	4455599	81005884
Tomatoes	2010	153988386.8	4470949	89934212
Tomatoes	2011	160333903.9	4630226	84249792
Tomatoes	2012	164137961.3	4856456	89185118
Tomatoes	2013	166298104.4	4907247	99476604
Tomatoes	2014	175819640.6	4983277	97902047
Tomatoes	2015	177835842	4890182	91714639
Tomatoes	2016	178752348.2	4926829	89112735
Tomatoes	2017	179824211.3	4911825	89750980
Tomatoes	2018	182002890.7	5032690	92461738
Tomatoes	2019	181872175.2	5084138	98951071
Tomatoes	2020	186542571.1	5093581	98984778
Tomatoes	2021	190226271	5197689	98150460
Tomatoes	2022	186628501.1	5244101	127563153
Tomatoes	2023	192317973	5412458	116086687
Eggplant	1994	15875096.24	975959	3251067
Eggplant	1995	18364582.05	1137444	3758968
Eggplant	1996	20213135.65	1212892	3760302
Eggplant	1997	20926858.13	1280564	3925144
Eggplant	1998	23447338.99	1368272	4128769
Eggplant	1999	26809202.7	1436258	4429782
Eggplant	2000	27647992.35	1536859	4077961
Eggplant	2001	27281869.08	1562933	3934389
Eggplant	2002	29680846.18	1644786	3945897
Eggplant	2003	29716349.94	1671917	6325812
Eggplant	2004	31008207.23	1745381	6368805
Eggplant	2005	32101081.09	1820196	7103343
Eggplant	2006	33054868.94	1878787	9510119
Eggplant	2007	37642972.41	1654538	12277714
Eggplant	2008	40154599.92	1654502	14213376
Eggplant	2009	43819318.45	1738532	14191609
Eggplant	2010	44415619.65	1764743	17764046
Eggplant	2011	45354893.42	1799299	17957563
Eggplant	2012	47302210.16	1848115	27517328
Eggplant	2013	49255672.52	1900018	21456669
Eggplant	2014	50524002.06	1907401	18016328
Eggplant	2015	51326508.82	1842644	19576832
Eggplant	2016	52315204.35	1835053	21887570
Eggplant	2017	53511997.08	1902376	21122645
Eggplant	2018	54744312.35	1887925	23353715
Eggplant	2019	56103237.25	1901675	27058117
Eggplant	2020	57392240.04	1937494	23566089
Eggplant	2021	58693518.51	1957998	26693785
Eggplant	2022	59848127.49	1912257	30288037
Eggplant	2023	60793941.25	1922783	30630337
Chili and bell peppers	1994	12976807.63	1235224	7024599
Chili and bell peppers	1995	14056137.15	1356953	8357952
Chili and bell peppers	1996	16401728.83	1371339	9396978
Chili and bell peppers	1997	17297357.31	1402209	9389155
Chili and bell peppers	1998	18516694.29	1502873	8625713
Chili and bell peppers	1999	19448038.5	1591012	9162311
Chili and bell peppers	2000	20875426.81	1616497	9045474
Chili and bell peppers	2001	21428821.97	1590546	9306420
Chili and bell peppers	2002	22547199.15	1659440	9714425
Chili and bell peppers	2003	24339323.47	1713039	11378843
Chili and bell peppers	2004	24632623.97	1672813	13910886
Chili and bell peppers	2005	25373342.86	1685570	14488485
Chili and bell peppers	2006	26716003.35	1722857	19781089
Chili and bell peppers	2007	27442542.17	1720076	22241116
Chili and bell peppers	2008	28135784.64	1812636	23580867
Chili and bell peppers	2009	28780758.52	1876561	16542035
Chili and bell peppers	2010	29715006.06	1873860	25770521
Chili and bell peppers	2011	30290303.97	1903874	28617662
Chili and bell peppers	2012	31007996.02	1943202	31640805
Chili and bell peppers	2013	31297984.13	1930067	33261067
Chili and bell peppers	2014	32453894.07	1954113	35211089
Chili and bell peppers	2015	33532215.33	1889944	33364701
Chili and bell peppers	2016	33652931.41	1909072	29406355
Chili and bell peppers	2017	35255006.59	1945907	35284985
Chili and bell peppers	2018	36054210.73	1987190	36588671
Chili and bell peppers	2019	36162463.97	1975428	34558387
Chili and bell peppers	2020	36279306.09	2080739	35438243
Chili and bell peppers	2021	36729448.01	2067740	37074442
Chili and bell peppers	2022	37346331.49	2057536	37881323
Chili and bell peppers	2023	38310350.67	2065408	39717974
Tobacco	1994	6450899.74	4234714	9787596
Tobacco	1995	6269765.36	4132682	9766619
Tobacco	1996	7393368.96	4653545	11413350
Tobacco	1997	8944145.93	5377923	12253795
Tobacco	1998	6879321.51	4386995	10173007
Tobacco	1999	6970718.25	4321806	9708171
Tobacco	2000	6686403.93	4143849	8887951
Tobacco	2001	6105198.77	3828158	8444607
Tobacco	2002	6409543.75	3884180	8606693
Tobacco	2003	5998454.4	3791144	8573455
Tobacco	2004	6558236.27	3892212	9893870
Tobacco	2005	6721291.8	3973204	9961025
Tobacco	2006	6512703.69	3826744	10487903
Tobacco	2007	6144242.76	3632336	11362710
Tobacco	2008	6569510.63	3792872	13263973
Tobacco	2009	7094659.59	3929726	14140952
Tobacco	2010	6909739.77	3948003	15448621
Tobacco	2011	7446143.03	4196261	17229809
Tobacco	2012	7490619.14	4131376	19897269
Tobacco	2013	7505796.29	4207547	20143566
Tobacco	2014	7210540.45	3969823	20223603
Tobacco	2015	6711625.58	3677135	17836137
Tobacco	2016	6239360.99	3417991	16780034
Tobacco	2017	6268018.16	3379901	18141061
Tobacco	2018	6047558.05	3268082	17530808
Tobacco	2019	6492655.01	3323932	16653447
Tobacco	2020	5821856.8	3181797	13612100
Tobacco	2021	5889104.93	3171082	14365228
Tobacco	2022	5772379.25	3150638	13915079
Tobacco	2023	6023939.83	3222582	14616290
Cassava	1994	164499381.4	16782501	10704843
Cassava	1995	161785644.1	16408366	12112769
Cassava	1996	158371466.2	16229441	12901722
Cassava	1997	161744959.7	16019927	13366753
Cassava	1998	162609668.7	16506757	12953029
Cassava	1999	168843655.1	16805312	12179087
Cassava	2000	175841999.7	16947950	11007637
Cassava	2001	181683309.2	17013519	12616750
Cassava	2002	182639239.3	16906744	12906795
Cassava	2003	192209002.1	17877473	13767107
Cassava	2004	203780130.2	18344478	14738096
Cassava	2005	206526014.7	18544810	17966483
Cassava	2006	223628090.3	18846360	20920447
Cassava	2007	226928223.4	19002191	22343831
Cassava	2008	230037095.5	19034305	33195930
Cassava	2009	233762129.6	19222706	26627497
Cassava	2010	252337407.4	21441537	37574392
Cassava	2011	265921014.6	22461447	42813163
Cassava	2012	275457451.3	25245346	44264584
Cassava	2013	279112055.4	25745092	46619567
Cassava	2014	289491813.6	26134434	48041347
Cassava	2015	293412935.4	27444491	42701842
Cassava	2016	297052952.3	26626955	40615976
Cassava	2017	294567479.9	26918977	39905642
Cassava	2018	308628354	27387082	43497167
Cassava	2019	304679535.7	29900703	41998979
Cassava	2020	308791262.5	30378278	45604993
Cassava	2021	321651272.1	31451124	49409652
Cassava	2022	326968550.8	32153288	51920945
Cassava	2023	333681193	32217713	51624419
Cassava	1994	539532737.2	147370769	20604679
Cassava	1995	547558620.9	149583484	24315410
Cassava	1996	568848367	150265162	24421528
Cassava	1997	577439520.3	151213539	27202687
Cassava	1998	579199410.5	151707467	25568174
Cassava	1999	611539627.1	156831412	21450612
Cassava	2000	598935232.2	153949308	20736112
Cassava	2001	600540889	151968081	21724738
Cassava	2002	571440129.5	147843728	22340326
Cassava	2003	587676855.8	148740185	30164463
Cassava	2004	607637880.3	150900336	30093437
Cassava	2005	634609121.7	155261150	35116238
Cassava	2006	640712239.3	155435744	44105950
Cassava	2007	655485224.9	155057841	55174231
Cassava	2008	685877374	159561325	61724883
Cassava	2009	681354130.7	156900789	62369887
Cassava	2010	696368958.4	161047477	78263381
Cassava	2011	721936284.1	162059670	84151126
Cassava	2012	729253466.6	161030525	103599772
Cassava	2013	737149873.6	163469784	84386122
Cassava	2014	737705245.8	162724891	103831112
Cassava	2015	734077141.3	161158557	84957304
Cassava	2016	737424590.1	162337038	78117403
Cassava	2017	748898980.7	162802341	74365282
Cassava	2018	763880184.9	164235974	70742015
Cassava	2019	755487923.8	161019964	97747899
Cassava	2020	775114187.4	165134347	124701861
Cassava	2021	790822525.3	166935425	84762916
Cassava	2022	788933617	167517785	84561195
Cassava	2023	799999504.9	168356566	96704049
